# Supplementary material for: Can Near-Infrared Spectroscopy Replace a Panel of Tasters in Sensory Analysis of Dry-Cured Bísaro Loin?
Source: Foods. 2023 Dec 1;12(23):4335. doi: 10.3390/foods12234335 (PMC10706236; doi:10.3390/foods12234335)
Supplement: Supplementary file 1 [file foods-12-04335-s001.zip]

Archive with 1 entries (1 files):
- foods-2725265-supplementary.pdf
